# Supplementary material for: Essential Oils Distilled from Colombian Aromatic Plants and Their Constituents as Penetration Enhancers for Transdermal Drug Delivery
Source: Molecules. 2023 Mar 22;28(6):2872. doi: 10.3390/molecules28062872 (PMC10057770; doi:10.3390/molecules28062872)
Supplement: Supplementary file 1 [file molecules-28-02872-s001.zip]

Archive with 2 entries (2 files):
- Figures S1_S2_P_Escobar_Molecules (1) (1).pptx
- Table S1_Supplementary_Material_P_Escobar (1).zip
